# Supplementary material for: Activation of the cell wall integrity pathway negatively regulates TORC2-Ypk1/2 signaling through blocking eisosome disassembly in Saccharomyces cerevisiae
Source: Commun Biol. 2024 Jun 11;7:722. doi: 10.1038/s42003-024-06411-2 (PMC11166964; doi:10.1038/s42003-024-06411-2)
Supplement: Supplementary file 4 — Supplementary Data 1 [file 42003_2024_6411_MOESM4_ESM.xlsx]

## Sheet: Fig. 1
	Fig. 1c
		cont	AmB	Nys	Edel
	Experiment 1	191.8	0.5	0	176
	Experiment 2	169.8	0.5	0	138.5
	Experiment 3	161.2	0	0.5	126.6
	Fig. 1i
		w/o Edel			w/ Edel
		0	5	15	0	5	15
	Experiment 1	1	1.4029	1.35725	1	1.5696	1.22407
	Experiment 2	1	1.7847	1.4402	1	1.23101	0.983668
	Experiment 3	1	1.87069	1.92375	1	1.38978	0.87514

## Sheet: Fig. 3
	Fig. 3d
			Experiment 1	Experiment 2	Experiment 3
	vector	cont	1	1	1
		AbA	6.30884	4.80035	4.95054
	WSC1	cont	1.31903	1.43687	1.05304
		AbA	2.46654	2.66309	2.25609
	MID2	cont	0.892557	0.720303	1.37218
		AbA	1.66263	1.55315	1.39213
	Fig. 3e
			Experiment 1	Experiment 2	Experiment 3
	vector	cont	1	1	1
		AbA	6.30707	6.29315	7.48455
	PKC1R398P	cont	1.92335	1.76949	1.06198
		AbA	1.94257	3.01748	2.55737

## Sheet: Fig. 4
	Fig. 4e
		control			AbA			Edel			Edel/AbA
		Exp. 1	Exp. 2	Exp. 3	Exp. 1	Exp. 2	Exp. 3	Exp. 1	Exp. 2	Exp. 3	Exp. 1	Exp. 2	Exp. 3
	cell 1	0.603	0.175	0.231	0.19	0.168	0.421	0.641	0.584	0.554	0.706	0.794	0.613
	2	0.356	0.43	0.331	0.443	0.306	0.49	0.58	0.622	0.684	0.628	0.723	0.557
	3	0.431	0.584	0.57	0.238	0.184	0.241	0.758	0.685	0.479	0.596	0.437	0.592
	4	0.229	0.239	0.178	0.017	0.251	0.418	0.536	0.642	0.631	0.619	0.771	0.416
	5	0.461	0.454	0.392	0.149	0.393	0.161	0.55	0.565	0.719	0.728	0.597	0.423
	6	0.588	0.561	0.401	0.059	0.285	0.501	0.922	0.751	0.744	0.582	0.644	0.693
	7	0.532	0.258	0.478	0.435	0.384	0.207	0.458	0.538	0.597	0.635	0.593	0.397
	8	0.591	0.477	0.211	0.357	0.41	0.296	0.725	0.763	0.57	0.834	0.318	0.87
	9	0.28	0.273	0.326	0.059	0.462	0.26	0.545	0.807	0.61	0.773	0.526	0.569
	10	0.377	0.574	0.192	0.237	0.527	0.11	0.263	0.641	0.462	0.777	0.521	0.56
	11	0.167	0.598	0.253	0.247	0.168	0.613	0.393	0.689	0.644	0.432	0.572	0.267
	12	0.403	0.308	0.194	0.253	0.236	0.181	0.412	0.431	0.521	0.664	0.682	0.666
	13	0.562	0.292	0.263	0.16	0.233	0.623	0.701	0.763	0.304	0.623	0.416	0.558
	14	0.302	0.379	0.377	0.198	0.444	0.314	0.768	0.563	0.249	0.968	0.543	0.558
	15	0.604	0.359	0.296	0.312	0.387	0.35	0.332	0.47	0.412	0.403	0.533	0.552
	16	0.597	0.502	0.661	0.499	0.35	0.323	0.582	0.637	0.665	0.71	0.709	0.666
	17	0.391	0.36	0.572	0.242	0.303	0.152	0.205	0.586	0.487	0.591	0.812	0.514
	18	0.434	0.532	0.411	0.505		0.162	0.293	0.487		0.778	0.681	0.884
	19	0.53	0.235	0.645	0.383		0.416	0.457			0.732	0.729	0.439
	20	0.381		0.444	0.145		0.539	0.346			0.729	0.306	0.654
	21	0.767			0.064		0.066						0.55
	22	0.283			0.221								0.622
	Fig. 4F
		vector						PKC1R398P
		control			AbA			control			AbA
		Exp. 1	Exp. 2	Exp. 3	Exp. 1	Exp. 2	Exp. 3	Exp. 1	Exp. 2	Exp. 3	Exp. 1	Exp. 2	Exp. 3
	cell 1	0.258	0.576	0.583	0.403	0.186	0.216	0.752	0.444	0.78	0.702	0.516	0.198
	2	0.645	0.646	0.656	0.222	0.334	0.513	0.685	0.708	0.428	0.51	0.655	0.416
	3	0.521	0.414	0.555	0.193	0.616	0.629	0.693	0.818	0.219	0.732	0.538	0.543
	4	0.56	0.476	0.449	0.313	0.191	0.701	0.68	0.623	0.381	0.776	0.463	0.614
	5	0.324	0.736	0.645	0.293	0.369	0.44	0.819	0.787	0.629	0.681	0.427	0.749
	6	0.239	0.463	0.505	0.539	0.259	0.505	0.753	0.669	0.613	0.367	0.71	0.542
	7	0.459	0.655	0.265	0.318	0.421	0.658	0.658	0.634	0.7	0.663	0.701	0.439
	8	0.592	0.47	0.67	0.533	0.456	0.573	0.653	0.622	0.558	0.66	0.633	0.735
	9	0.52	0.476	0.404	0.659	0.235	0.329	0.451	0.242	0.64	0.535	0.732	0.279
	10	0.514	0.519	0.207	0.626	0.416	0.628	0.604	0.57	0.746	0.774	0.669	0.561
	11	0.701	0.621	0.51	0.656	0.417	0.617	0.579	0.706	0.566	0.461	0.551	0.695
	12	0.612	0.576	0.552	0.316	0.441	0.312	0.555	0.581	0.701	0.718	0.722	0.688
	13	0.364	0.456	0.674	0.37	0.444	0.669	0.68	0.626	0.356	0.579	0.651	0.755
	14	0.534	0.435	0.37	0.583	0.354	0.547	0.38	0.658	0.579	0.638	0.614	0.579
	15	0.58	0.433	0.64	0.221	0.729	0.136	0.632	0.83	0.739	0.715	0.626	0.658
	16	0.278	0.231	0.287	0.517	0.549	0.334	0.745	0.779	0.212	0.36	0.109	0.559
	17	0.465	0.548	0.687	0.371	0.515	0.611	0.594	0.61	0.746	0.649	0.695	0.732
	18	0.303	0.368	0.413	0.24	0.514	0.303	0.552	0.65	0.565	0.679	0.676	0.503
	19	0.691	0.524	0.686	0.053	0.458	0.436	0.297	0.648	0.718	0.772	0.49	0.692
	20	0.632	0.581				0.497	0.489	0.6		0.726	0.776	0.492
	21	0.45					0.295				0.721	0.722	0.77
	22	0.705					0.308						0.717
	23	0.561					0.455
	24	0.207

## Sheet: Fig. 5
	Fig. 5a
		Wild type			pil1∆lsp1∆
		control	AbA	Edel/AbA	control	AbA	Edel/AbA
	Experiment 1	1	7.08592	1.01965	2.18516	6.46912	6.23155
	Experiment 2	1	6.44048	0.926776	1.30352	8.44805	5.02923
	Experiment 3	1	5.34341	0.386278	1.00153	6.45509	3.24052
	Experiment 4				1.04956	4.11632	4.26776
	Fig. 5b
		Wild type				pil1∆lsp1∆
		vector		MID2		vector		MID2
		control	AbA	control	AbA	control	AbA	control	AbA
	Experiment 1	1	4.98747	1.08689	1.43177	1.60634	7.07865	1.42365	5.94946
	Experiment 2	1	7.53226	1.04004	2.78226	1.80996	11.4405	1.41498	5.87124
	Experiment 3	1	7.21917	1.02032	2.01531	0.978268	7.60346	1.09568	5.81726
	Experiment 4	1	8.01165	1.16337	2.51896	1.73525	5.87155	1.1114	4.78313
	Fig. 5d
		vector			PIL1			S230A/T233A
		control	AbA	Edel/AbA	control	AbA	Edel/AbA	control	AbA	Edel/AbA
	Experiment 1	1.53118	5.45886	3.38737	1	3.48766	1.17766	0.939659	5.31822	1.40936
	Experiment 2	0.946412	2.96789	2.37535	1	3.46777	0.613926	0.454393	2.34802	0.44004
	Experiment 3	0.873797	5.30739	4.48642	1	6.29589	0.500845	0.271366	3.89362	0.400259

## Sheet: Fig. 6
	Fig. 6b
		Wild type			pil1∆
		control	AbA	CFW/AbA	control	AbA	CFW/AbA
	Experiment 1	1	8.18707	4.09494	2.32143	6.74808	8.32394
	Experiment 2	1	6.52703	3.4505	1.32938	5.44503	5.13976
	Experiment 3	1	6.69055	1.64103	1.15921	4.56997	3.70446
	Experiment 4	1	5.23917	2.07064	2.58327	9.98715	7.96578
	Fig. 6e
		Wild type				gas1∆
		0	30	60	90	0	30	60	90
	Experiment 1	1	3.93049	9.02452	7.64695	0.556775	2.0228	3.599	3.10143
	Experiment 2	1	6.35166	9.2012	11.4061	1.21754	2.45474	3.43416	4.92846
	Experiment 3	1	4.77725	6.54103	6.73649	0.629718	1.91638	1.91863	1.92421
